# Supplementary material for: The mental health of all children in contact with social services: a population-wide record-linkage study in Northern Ireland
Source: Epidemiol Psychiatr Sci. 2023 May 16;32:e35. doi: 10.1017/S2045796023000276 (PMC10227534; doi:10.1017/S2045796023000276)
Supplement: Supplementary file 1 [file epssup.zip]

Archive with 2 entries (2 files):
- S2045796023000276sup001.docx
- S2045796023000276sup002.docx
